# Supplementary material for: AI-enhanced clinical trial-in-a-dish platform for improved DILI risk classification and mechanistic insights into hepatotoxicity
Source: Front Toxicol. 2026 Mar 13;8:1740791. doi: 10.3389/ftox.2026.1740791 (PMC13021311; doi:10.3389/ftox.2026.1740791)
Supplement: Supplementary file 1 [file Table1.xlsx]

## Sheet: Feuil1
Supplementary Table 1. DEGs between TOX (-) and TOX (+) conditions
Monocyte-derived macrophages & DCs								Liver spheroids
Name	Ensembl ID	Fold change	FDR p-value	P-value	Biotype			Name	Ensembl ID	Fold change	FDR p-value	P-value	Biotype
NXT2	ENSG00000101888	2.04959	0.021577	0.0001004	protein_coding			INO80B-WBP1	ENSG00000274049	346.92	7.873e-05	1.387e-08	protein_coding
POGLUT2	ENSG00000134901	1.96227	0.0574893	0.0007459	protein_coding			COL1A2	ENSG00000164692	341.757	0.0003635	1.281e-07	protein_coding
LAMP5	ENSG00000125869	1.90524	0.008375	9.721e-06	protein_coding			PXDN	ENSG00000130508	338.854	0.006399	3.758e-06	protein_coding
CNTN4	ENSG00000144619	1.88821	0.0529122	0.0005486	protein_coding			TNFSF12-TNFSF13	ENSG00000248871	235.295	0.008297	5.359e-06	protein_coding
GOLGA8Q	ENSG00000178115	1.88693	0.0751514	0.001378	protein_coding			TNFRSF9	ENSG00000049249	187.462	0.0352231	3.723e-05	protein_coding
CTSG	ENSG00000100448	1.8818	0.008396	1.421e-05	protein_coding			TFPI2	ENSG00000105825	49.8221	0.0002113	6.203e-08	protein_coding
SKA3	ENSG00000165480	1.86707	0.036647	0.0002687	protein_coding			SIGLEC5	ENSG00000105501	27.4103	0.006304	3.332e-06	protein_coding
FAM72D	ENSG00000215784	1.85892	0.0135259	4.614e-05	protein_coding			AKR1B10	ENSG00000198074	23.6016	0.001759	8.264e-07	protein_coding
FAM72A	ENSG00000196550	1.82846	0.008375	7.67e-06	protein_coding			PGC	ENSG00000096088	11.5462	0.0724972	0.0001149	protein_coding
YES1	ENSG00000176105	1.69869	0.0632588	0.0009813	protein_coding			SMIM11A	ENSG00000205670	9.74893	0.019597	1.771e-05	protein_coding
CCP110	ENSG00000103540	1.6588	0.0549058	0.0006536	protein_coding			AL713999.1	ENSG00000273088	8.81585	0.0536551	7.401e-05	protein_coding
SKIDA1	ENSG00000180592	1.64341	0.0777033	0.001459	protein_coding			COL6A3	ENSG00000163359	8.30036	0.0115168	9.468e-06	protein_coding
SASS6	ENSG00000156876	1.64117	0.0549058	0.0005921	protein_coding			SPARC	ENSG00000113140	8.20386	0.0115168	8.573e-06	protein_coding
SLC25A30	ENSG00000174032	1.63402	0.0496915	0.0004444	protein_coding			ITIH2	ENSG00000151655	8.16935	3.315e-05	3.893e-09	protein_coding
RMI1	ENSG00000178966	1.63284	0.0994296	0.002359	protein_coding			FGA	ENSG00000171560	6.8019	0.0002113	5.766e-08	protein_coding
MS4A3	ENSG00000149516	1.62822	0.0304215	0.0001868	protein_coding			FGG	ENSG00000171557	6.3272	0.0636441	9.717e-05	protein_coding
BCL2	ENSG00000171791	1.62231	0.008375	9.293e-06	protein_coding			FGB	ENSG00000171564	5.65192	0.0773904	0.0001272	protein_coding
CLEC11A	ENSG00000105472	1.62113	0.0574893	0.0007405	protein_coding			CADPS2	ENSG00000081803	5.01027	0.0636441	9.346e-05	protein_coding
MSRB3	ENSG00000174099	1.60484	0.0826941	0.001691	protein_coding			AC087721.2	ENSG00000285920	4.80471	1.932e-05	1.135e-09	protein_coding
KYNU	ENSG00000115919	1.60295	0.0422816	0.0003248	protein_coding			MMP1	ENSG00000196611	3.99646	0.0945975	0.0001662	protein_coding
ONECUT2	ENSG00000119547	1.59421	0.0304215	0.0001885	protein_coding			MSR1	ENSG00000038945	3.5092	0.0115168	9.333e-06	protein_coding
CENPE	ENSG00000138778	1.59196	0.0959801	0.002195	protein_coding			AL139300.1	ENSG00000256500	3.1385	0.0536551	7.525e-05	protein_coding
CLTCL1	ENSG00000070371	1.5905	0.0777033	0.001477	protein_coding			FABP4	ENSG00000170323	2.60311	0.0522954	6.449e-05	protein_coding
AP1S3	ENSG00000152056	1.56915	0.0304215	0.0001931	protein_coding			ACSL1	ENSG00000151726	-1.56911	0.0236865	2.365e-05	protein_coding
CCR2	ENSG00000121807	1.56312	0.0304215	0.0001925	protein_coding			CR1	ENSG00000203710	-1.74029	0.0396108	4.42e-05	protein_coding
FLT3	ENSG00000122025	1.55742	0.0656243	0.001065	protein_coding			SYNPO	ENSG00000171992	-1.87836	0.0994084	0.000181	protein_coding
FAM72B	ENSG00000188610	1.54632	0.0692393	0.001211	protein_coding			ALOX5AP	ENSG00000132965	-1.97771	0.0006052	2.488e-07	protein_coding
VRK1	ENSG00000100749	1.54487	0.086765	0.00183	protein_coding			AC012321.1	ENSG00000260772	-12.8486	0.019597	1.841e-05	lncRNA
MYB	ENSG00000118513	1.53659	0.0171864	6.544e-05	protein_coding			AC005324.3	ENSG00000255104	-58.7767	0.0945975	0.0001667	protein_coding
TEX30	ENSG00000151287	1.53557	0.0326874	0.0002305	protein_coding			AC048338.1	ENSG00000256861	-226.519	0.0536551	7.562e-05	protein_coding
DDX11	ENSG00000013573	1.53246	0.0994296	0.002412	protein_coding			UPK3BL1	ENSG00000267368	-258.534	0.0448748	5.27e-05	protein_coding
PRTN3	ENSG00000196415	1.53032	0.086765	0.001852	protein_coding
GPR160	ENSG00000173890	1.51978	0.0311992	0.0002126	protein_coding
PDE7A	ENSG00000205268	1.51465	0.0103535	2.044e-05	protein_coding
DZANK1	ENSG00000089091	1.51409	0.0497536	0.0004841	protein_coding
TTBK2	ENSG00000128881	1.50988	0.0894712	0.00195	protein_coding
ZNF93	ENSG00000184635	1.50805	0.0592433	0.0008308	protein_coding
SMAD3	ENSG00000166949	1.5064	0.0482401	0.0004015	protein_coding
MSH6	ENSG00000116062	1.50624	0.0983063	0.002315	protein_coding
SIMC1	ENSG00000170085	1.50054	0.0894712	0.001956	protein_coding
GOLGA8N	ENSG00000232653	1.49629	0.0295324	0.0001609	protein_coding
SRGN	ENSG00000122862	1.4932	0.0785592	0.00154	protein_coding
BUB1	ENSG00000169679	1.49196	0.0808068	0.001608	protein_coding
HMMR	ENSG00000072571	1.49173	0.086765	0.001835	protein_coding
ASPM	ENSG00000066279	1.4774	0.0590286	0.0008075	protein_coding
SEL1L3	ENSG00000091490	1.47676	0.0311992	0.0002148	protein_coding
PRICKLE1	ENSG00000139174	1.47187	0.0684562	0.001173	protein_coding
IRAK3	ENSG00000090376	1.46814	0.0585223	0.0007758	protein_coding
CD38	ENSG00000004468	1.46528	0.0994296	0.002411	protein_coding
RUNX2	ENSG00000124813	1.46385	0.0632588	0.0009744	protein_coding
GOLGA8O	ENSG00000206127	1.46319	0.0692393	0.001206	protein_coding
SESN3	ENSG00000149212	1.4598	0.0921999	0.002054	protein_coding
TMEM154	ENSG00000170006	1.45486	0.0601982	0.0008829	protein_coding
OTULINL	ENSG00000145569	1.44219	0.0700449	0.001235	protein_coding
PRRG4	ENSG00000135378	1.43944	0.0808068	0.001618	protein_coding
ZFP36L2	ENSG00000152518	1.43239	0.0496931	0.0004555	protein_coding
PXK	ENSG00000168297	1.43196	0.0808068	0.001604	protein_coding
ADCY9	ENSG00000162104	1.42634	0.0567392	0.0007032	protein_coding
TIMP3	ENSG00000100234	1.4218	0.0676971	0.001136	protein_coding
NCAM2	ENSG00000154654	1.41956	0.086765	0.001843	protein_coding
THSD7A	ENSG00000005108	1.41901	0.0776045	0.001438	protein_coding
SNHG6	ENSG00000245910	1.39764	0.086765	0.00186	lncRNA
GFI1	ENSG00000162676	1.38167	0.0860312	0.001783	protein_coding
LIMS1	ENSG00000169756	-1.36598	0.0983063	0.002302	protein_coding
MAFB	ENSG00000204103	-1.36687	0.0894712	0.001942	protein_coding
CTSA	ENSG00000064601	-1.39886	0.0585223	0.0007758	protein_coding
LGALS9	ENSG00000168961	-1.4085	0.0777033	0.001511	protein_coding
FKBP8	ENSG00000105701	-1.41094	0.0994296	0.002406	protein_coding
PLXNA1	ENSG00000114554	-1.41681	0.0954743	0.002154	protein_coding
SCARB2	ENSG00000138760	-1.41816	0.0747076	0.001359	protein_coding
CNDP2	ENSG00000133313	-1.41965	0.0601982	0.0008687	protein_coding
DAB2	ENSG00000153071	-1.42205	0.0959801	0.002189	protein_coding
CTSZ	ENSG00000101160	-1.42522	0.058937	0.0007896	protein_coding
CD53	ENSG00000143119	-1.42534	0.0725593	0.00131	protein_coding
MAN1A1	ENSG00000111885	-1.42895	0.0656243	0.00106	protein_coding
ANXA2	ENSG00000182718	-1.42953	0.0549058	0.0006498	protein_coding
ANXA1	ENSG00000135046	-1.43528	0.0959801	0.002206	protein_coding
FRMD4A	ENSG00000151474	-1.43582	0.0711444	0.001274	protein_coding
SOD2	ENSG00000112096	-1.43691	0.0684562	0.001163	protein_coding
NUCB1	ENSG00000104805	-1.44526	0.0549058	0.0006582	protein_coding
CTSB	ENSG00000164733	-1.44708	0.0567392	0.0007121	protein_coding
FAM20C	ENSG00000177706	-1.45031	0.0612203	0.0009324	protein_coding
NPL	ENSG00000135838	-1.453	0.0611856	0.0009224	protein_coding
COLEC12	ENSG00000158270	-1.45531	0.0590286	0.0008057	protein_coding
IDS	ENSG00000010404	-1.45891	0.0934383	0.002095	protein_coding
ACSL1	ENSG00000151726	-1.45965	0.0777033	0.001498	protein_coding
ADAM9	ENSG00000168615	-1.46789	0.0233062	0.0001117	protein_coding
ICAM1	ENSG00000090339	-1.46791	0.0983063	0.002296	protein_coding
TMEM63A	ENSG00000196187	-1.46928	0.0684562	0.001178	protein_coding
S100A11	ENSG00000163191	-1.47158	0.0592433	0.0008355	protein_coding
FMNL2	ENSG00000157827	-1.47604	0.0994296	0.002386	protein_coding
ZFP36L1	ENSG00000185650	-1.47663	0.0601982	0.000878	protein_coding
PI4K2A	ENSG00000155252	-1.47877	0.0983063	0.002287	protein_coding
MAF	ENSG00000178573	-1.48315	0.0482401	0.000415	protein_coding
PSAP	ENSG00000197746	-1.48331	0.0905913	0.001993	protein_coding
LIPA	ENSG00000107798	-1.49019	0.0529122	0.0005522	protein_coding
MYO1E	ENSG00000157483	-1.49349	0.0611856	0.0009154	protein_coding
SDC3	ENSG00000162512	-1.49479	0.043218	0.0003413	protein_coding
KLHL6	ENSG00000172578	-1.50412	0.0650227	0.001018	protein_coding
APOE	ENSG00000130203	-1.50855	0.0497536	0.0004724	protein_coding
GAA	ENSG00000171298	-1.51356	0.0506209	0.0005069	protein_coding
DOK2	ENSG00000147443	-1.51367	0.0777033	0.001512	protein_coding
PDE8A	ENSG00000073417	-1.51802	0.0497536	0.0004793	protein_coding
SLCO2B1	ENSG00000137491	-1.52066	0.0592433	0.000833	protein_coding
KLF6	ENSG00000067082	-1.53007	0.0311992	0.0002027	protein_coding
TYMP	ENSG00000025708	-1.53528	0.0842337	0.001734	protein_coding
RPS6KA2	ENSG00000071242	-1.53534	0.0295324	0.0001671	protein_coding
C2	ENSG00000166278	-1.53621	0.0249787	0.0001268	protein_coding
CTSL	ENSG00000135047	-1.53634	0.0347344	0.0002498	protein_coding
ITGB5	ENSG00000082781	-1.53655	0.0656243	0.001061	protein_coding
EPB41L3	ENSG00000082397	-1.54112	0.0567392	0.0007117	protein_coding
FHL1	ENSG00000022267	-1.54188	0.0549058	0.000609	protein_coding
TGFB1	ENSG00000105329	-1.54202	0.0656243	0.001074	protein_coding
COL6A1	ENSG00000142156	-1.54507	0.0258423	0.0001348	protein_coding
MTUS1	ENSG00000129422	-1.54894	0.0506209	0.0005044	protein_coding
SORT1	ENSG00000134243	-1.55154	0.0458946	0.0003754	protein_coding
PIM1	ENSG00000137193	-1.55384	0.0574893	0.0007371	protein_coding
TMEM255A	ENSG00000125355	-1.55668	0.0601982	0.000865	protein_coding
CD276	ENSG00000103855	-1.56524	0.0549058	0.0006038	protein_coding
C5AR1	ENSG00000197405	-1.5818	0.0109743	2.409e-05	protein_coding
PSEN2	ENSG00000143801	-1.58273	0.0549058	0.0005914	protein_coding
CADM1	ENSG00000182985	-1.58306	0.0497536	0.0004746	protein_coding
COL6A2	ENSG00000142173	-1.58331	0.0146704	5.379e-05	protein_coding
FABP5	ENSG00000164687	-1.58521	0.0197648	8.383e-05	protein_coding
SLC35F6	ENSG00000213699	-1.59317	0.0549058	0.0006294	protein_coding
PLXNA3	ENSG00000130827	-1.59474	0.0826941	0.001681	protein_coding
ATF3	ENSG00000162772	-1.59646	0.0422816	0.0003279	protein_coding
PLAUR	ENSG00000011422	-1.59745	0.0777033	0.001484	protein_coding
ATP1B1	ENSG00000143153	-1.60267	0.0197648	8.641e-05	protein_coding
MAML2	ENSG00000184384	-1.60987	0.0657987	0.001086	protein_coding
ATP9A	ENSG00000054793	-1.61042	0.0403011	0.0003012	protein_coding
UCP2	ENSG00000175567	-1.61447	0.0131071	3.697e-05	protein_coding
CD52	ENSG00000169442	-1.62501	0.0776045	0.001445	protein_coding
NUPR1	ENSG00000176046	-1.62542	0.0921999	0.002046	protein_coding
CD163	ENSG00000177575	-1.63304	0.0549058	0.0006118	protein_coding
COL4A1	ENSG00000187498	-1.64519	0.0197648	8.107e-05	protein_coding
OSBPL11	ENSG00000144909	-1.65067	0.0567392	0.0007024	protein_coding
STX10	ENSG00000104915	-1.65497	0.0549058	0.0006563	protein_coding
RHBDF2	ENSG00000129667	-1.65723	0.0668393	0.001112	protein_coding
PHLDA1	ENSG00000139289	-1.65808	0.0135259	4.769e-05	protein_coding
SUCNR1	ENSG00000198829	-1.66036	0.0549058	0.0006438	protein_coding
DDIT4L	ENSG00000145358	-1.665	0.00968	1.775e-05	protein_coding
CHST15	ENSG00000182022	-1.67098	0.0496915	0.0004485	protein_coding
LSP1	ENSG00000130592	-1.67163	0.0482401	0.0004091	protein_coding
NRP1	ENSG00000099250	-1.67273	0.004632	1.96e-06	protein_coding
LRP1	ENSG00000123384	-1.6778	0.0135259	4.149e-05	protein_coding
BMF	ENSG00000104081	-1.68332	0.0611856	0.0009233	protein_coding
CTSD	ENSG00000117984	-1.69208	0.0518128	0.0005261	protein_coding
ST14	ENSG00000149418	-1.70125	0.012151	3.256e-05	protein_coding
MTSS1	ENSG00000170873	-1.70821	0.0311992	0.0002156	protein_coding
TNFRSF21	ENSG00000146072	-1.70834	0.0135259	4.748e-05	protein_coding
CD14	ENSG00000170458	-1.70937	0.008396	1.401e-05	protein_coding
CD36	ENSG00000135218	-1.71845	0.008396	1.186e-05	protein_coding
VIM	ENSG00000026025	-1.7227	0.0002993	4.221e-08	protein_coding
FABP4	ENSG00000170323	-1.73083	0.0109743	2.786e-05	protein_coding
FGR	ENSG00000000938	-1.73626	0.0295324	0.0001685	protein_coding
DNASE2	ENSG00000105612	-1.77024	0.008375	1.063e-05	protein_coding
ADAP2	ENSG00000184060	-1.81847	0.0206262	9.308e-05	protein_coding
EPB41L1	ENSG00000088367	-1.82609	0.0109743	2.609e-05	protein_coding
DYSF	ENSG00000135636	-1.82899	0.0135259	4.509e-05	protein_coding
TBC1D2	ENSG00000095383	-1.83025	0.0656243	0.001047	protein_coding
SPSB1	ENSG00000171621	-1.85408	0.0711444	0.001267	protein_coding
SEPTIN10	ENSG00000186522	-1.89902	0.0236884	0.0001169	protein_coding
AFAP1L1	ENSG00000157510	-1.91956	0.0496684	0.0004343	protein_coding
ITGA3	ENSG00000005884	-1.93351	0.0295324	0.0001708	protein_coding
COL4A2	ENSG00000134871	-1.97422	0.001238	3.49e-07	protein_coding
SPOCD1	ENSG00000134668	-1.99451	0.0109743	2.633e-05	protein_coding
HMOX1	ENSG00000100292	-2.02458	0.008375	8.405e-06	protein_coding
RPL36A-HNRNPH2	ENSG00000257529	-2.05581	0.008375	7.152e-06	protein_coding
ABLIM3	ENSG00000173210	-2.06671	0.0197648	8.167e-05	protein_coding
PDK4	ENSG00000004799	-2.09307	0.0458946	0.0003715	protein_coding
PLPP3	ENSG00000162407	-2.10495	0.0824612	0.001663	protein_coding
Genes that have a link to DILI
Up-regulated in TOX (+)
Down-regulated in TOX (+)
